# Supplementary material for: Differential Processing of let-7a Precursors Influences RRM2 Expression and Chemosensitivity in Pancreatic Cancer: Role of LIN-28 and SET Oncoprotein
Source: PLoS One. 2013 Jan 15;8(1):e53436. doi: 10.1371/journal.pone.0053436 (PMC3546076; doi:10.1371/journal.pone.0053436)
Supplement: Table S1 — Demographic and clinical information for the resected, unmatched human PDAC tissues. The table includes information on age, sex, country, height, weight, BMI, confirmatory diagnosis, tumor stage, metastatic presence, smoking use, alcohol use, clinical and serological testing results, and medication use. (XLSX) [file pone.0053436.s002.xlsx]

## Sheet: Sheet1
Demographic and clinical information for resected unmatched human PDAC tissues used in the study
Purchase (Y/N)	Country of Collection Site	Specimen ID	Tissue	Type	Biosample Confirmed Diagnosis	Biosample Confirmed Sub-Diagnosis	Tumor Grade	Date/Time Organ Cross-Clamped	Date/Time of Excision	Date/Time in Pathology	Date/Time Fixed/Frozen	Freeze Method	Cold-Ischemic Time (minutes)	Fixation Date/Time	Date/Time of Death	Date/Time of Sample Preservation	PMI (minutes)	STMR	SNML	SNCR	SOTR	FTMR	FNML	FTST	FINF	FOTR	Age at Excision	Sex	Ethnicity	Height (cm)	Weight (kg)	BMI	Menopausal Status	Number of Pregnancies	Number Live Births	Smoking Status	Cigarettes/Day	Alcohol Status	Excision Year	Clinical Diagnosis (specimen)	Clinical Diagnoses (patient)	AJCC/UICC Stage	AJCC/UICC Stage Group	Medications	Recovery Type	Serology	Clinical Test Results	Follow-Up Data Available
Y	RUSSIAN FEDERATION	29371B1-3004	Pancreas Gland	Tumor	Adenocarcinoma		Well Differentiated	N/A	08/10/2004 00:00:00	N/A	N/A		N/A	N/A	N/A	N/A	N/A	100	0	0	0	50	0	50	0	0	56	Male	Caucasian	175	53	17.3061				Current use	20 cigs/day	Occasional Use	2004	Adenocarcinoma of the pancreas	Adenocarcinoma of the pancreas(Status:New)	T3N0M0	IA		Surgical	HIV(Tested:Yes,Result:Negative) Syphilis(Tested:Yes,Result:Negative)	SGOT/AST: 83.7(U/L), SGPT/ALT: 107.1(U/L), ALK PHOS: 1057(U/L), GGT: 168(U/L), Total Bilirubin: 222(mg/dL), Direct Bilirubin: 128(mg/dL), Indirect Bilirubin: 94(mg/dL)	No
Y	RUSSIAN FEDERATION	29371A1-3003	Pancreas Gland	Normal				N/A	08/10/2004 00:00:00	N/A	N/A		N/A	N/A	N/A	N/A	N/A	0	100	0	0	0	0	0	0	0	56	Male	Caucasian	175	53	17.3061				Current use	20 cigs/day	Occasional Use	2004	Adenocarcinoma of the pancreas	Adenocarcinoma of the pancreas(Status:New)	T3N0M0	IIA		Surgical	HIV(Tested:Yes,Result:Negative) Syphilis(Tested:Yes,Result:Negative)	SGOT/AST: 83.7(U/L), SGPT/ALT: 107.1(U/L), ALK PHOS: 1057(U/L), GGT: 168(U/L), Total Bilirubin: 222(mg/dL), Direct Bilirubin: 128(mg/dL), Indirect Bilirubin: 94(mg/dL)	No
Y	UNITED STATES	65439A1-3001	Pancreas Gland	Tumor	Adenocarcinoma		Moderately-Poorly Differentiated						N/A				N/A	10	80	10	0	20	0	70	10	0	0			0	0	0								Adenocarcinoma of the pancreas	Basal cell carcinoma of the skin(Status:), Adenocarcinoma of the pancreas(Status:New)	TXN1MX	IIA	Vistaril, Fentanyl Patch	Surgical			No
Y	UNITED STATES	65509A1-3001	Pancreas Gland	Tumor	Adenocarcinoma		Stage 2 /3						N/A				N/A	10	10	0	80	80	0	20	0	0	0	Male		0	0	0								Adenocarcinoma of the pancreas	Adenocarcinoma of the pancreas(Status:Ongoing)	T3N1MX	IIB		Surgical			No
Y	UNITED STATES	65509A1-3002	Pancreas Gland	Tumor	Adenocarcinoma		Stage 2 /3						N/A				N/A	10	10	0	80	80	0	20	0	0	0	Male		0	0	0								Adenocarcinoma of the pancreas	Adenocarcinoma of the pancreas(Status:Ongoing)	T3N1MX	IIB		Surgical			No
Y	UNITED STATES	257877A1-3002	Pancreas Gland	Tumor	Adenocarcinoma	Infiltrating ductal carcinoma	Poorly differentiated						N/A				N/A	70	0	0	30	50	0	50	0	0	67	Male	Caucasian	186	88	25.4365							2008	Adenocarcinoma of the pancreas	Gastroesophageal reflux disease(Status:Ongoing), Hypercholesterolemia(Status:Ongoing), Hypertension(Status:Ongoing), Adenocarcinoma of the pancreas(Status:New)	T3N1MX	IIB	Benicar, Crestor, Pantoprazole, Aspirin, Glucosamine, Unspecified chemotherapeutic agent(s)	Surgical			No
Y	RUSSIAN FEDERATION	1100174F-3001	Pancreas Gland	Tumor	Adenocarcinoma	Infiltrating Ductal Carcinoma	Moderate to poorly differentiated	N/A	06/23/2009 00:00:00	N/A	N/A	LN	N/A	N/A	N/A	N/A	N/A	25	0	0	75	50	5	40	5	0	49	Male	Caucasian	170	70	24.2215				Current Use	20 smoke(s)/day	Occasional Use	2009	Ductal adenocarcinoma of the pancreas gland	Ductal adenocarcinoma of the pancreas gland(Status:New)	T3N1M0	IIB		Surgical	HIV(Tested:Yes,Result:Negative) Syphilis(Tested:Yes,Result:Negative)		No
Y	UNITED STATES	257875A1-3002	Pancreas Gland	Tumor	Adenocarcinoma	Infiltrating ductal carcinoma	Moderate to poorly differentiated						N/A				N/A	40	0	0	60	45	0	42	13	0	70	Male	Caucasian	170	77	26.6436				Previous Use		Current Use	2005	Adenocarcinoma of the pancreas gland	Adenocarcinoma of the pancreas gland(Status:New)	T3N1M0	IIB	Tylenol, Oxycodone, Prevacid, Metoprolol xl, Reglan, Octreotide, Amoxicillin, Pepcid	Surgical			No
Y	VIET NAM	1171675F-3001	Pancreas Gland	Tumor	Adenocarcinoma	Infiltrating ductal carcinoma	Moderately differentiated	12/12/2011 09:30:00	12/12/2011 09:30:00	12/12/2011 09:40:00	12/12/2011 09:50:00	LN	20	N/A	N/A	N/A	N/A	65	0	0	35	58	0	35	7	0	68	Female	Asian/Pacific Islander	163	50	18.8189	Menopausal	5	4	Never Used		Never Used	2011	Tubular adenocarcinoma of the pancreas gland	Tubular adenocarcinoma of the pancreas gland(Status:New)	T2NXM0	IB		Surgical	HIV(Tested:Yes,Result:Negative) Hepatitis B(Tested:Yes,Result:Negative) Hepatitis C(Tested:Yes,Result:Negative)		No
Y	VIET NAM	1171676F-3000	Pancreas Gland	Normal				12/12/2011 09:30:00	12/12/2011 09:30:00	12/12/2011 09:40:00	12/12/2011 09:50:00	LN	20	N/A	N/A	N/A	N/A	0	100	0	0	0	0	0	0	0	68	Female	Asian/Pacific Islander	163	50	18.8189	Menopausal	5	4	Never Used		Never Used	2011	Tubular adenocarcinoma of the pancreas gland	Tubular adenocarcinoma of the pancreas gland(Status:New)	T2NXM0	IB		Surgical	HIV(Tested:Yes,Result:Negative) Hepatitis B(Tested:Yes,Result:Negative) Hepatitis C(Tested:Yes,Result:Negative)		No
Y	UNITED STATES	257876A1-3002	Pancreas Gland	Tumor	Adenocarcinoma	Infiltrating ductal carcinoma	Moderate to poorly differentiated						N/A				N/A	65	0	0	35	57	0	40	3	0	74	Female	Caucasian	157	69	27.993				Unknown		Unknown	2007	Adenocarcinoma of the pancreas gland	Cancer of the breast with mastectomy(Status:), Gastroesophageal reflux disease(Status:), Mitral valve prolapse(Status:), Hypothyroidism(Status:), Hypercholesterolemia(Status:), Adenocarcinoma of the pancreas gland(Status:New)	T3N1M0	IIB	Levoxyl, Lipitor, Baby aspirin, Tylenol, Dilaudid, Reglan, Protonix, Sucralfate, Metoprolol	Surgical		CA-99: 1000	No
Y	UNITED STATES	257873A1-3002	Pancreas Gland	Tumor	Adenocarcinoma	Infiltrating ductal carcinoma	Moderate to poorly differentiated						N/A				N/A	90	0	0	10	55	5	32	8	0	60	Male		0	0	0							2009	Adenocarcinoma of the pancreas gland	Adenocarcinoma of the pancreas gland(Status:New)	T3NXMX	IIA		Surgical			No
